# Supplementary material for: Engineering the Signal Resolution of a Paper-Based Cell-Free Glutamine Biosensor with Genetic Engineering, Metabolic Engineering, and Process Optimization
Source: Sensors (Basel). 2024 May 12;24(10):3073. doi: 10.3390/s24103073 (PMC11124800; doi:10.3390/s24103073)
Supplement: Supplementary file 1 [file sensors-24-03073-s001.zip]

Archive with 1 entries (1 files):
- sensors-2965486-supplementary.pdf
